# Supplementary material for: Effect of Early Initiation of Evolocumab on Lipoprotein(a) in Patients with Acute Myocardial Infarction: Sub-Analysis of a Randomized Controlled Trial
Source: J Cardiovasc Dev Dis. 2022 May 12;9(5):153. doi: 10.3390/jcdd9050153 (PMC9144976; doi:10.3390/jcdd9050153)
Supplement: Supplementary file 1 [file jcdd-09-00153-s001.zip]

Archive with 2 entries (2 files):
- Supplement method.pdf
- Table S1.pdf
